# Supplementary material for: A critical period for faces: Other-race face recognition is improved by childhood but not adult social contact
Source: Sci Rep. 2019 Sep 6;9:12820. doi: 10.1038/s41598-019-49202-0 (PMC6731249; doi:10.1038/s41598-019-49202-0)
Supplement: Supplementary file 2 — Dataset 1 [file 41598_2019_49202_MOESM2_ESM.xlsx]

## Sheet: Read me explanation
Data File 1 to accompany "A critical period for faces: Other-race face recognition is improved by childhood but not adult social contact"
Authors: McKone, Wan, Pidcock, Crookes, Reynolds, Dawel, Kidd, Fiorentini
Journal: Scientific Reports, 2019
• This file contains the scores of individual participants (Ps) on:
	– all measures of their PRIMARY school contact
	– the ORE/OEE scores for the Ps who have primary school contact scores
	– the raw CFMT scores contributing to the ORE/OEE scores
• The article explains the measures and scoring (e.g., see Figure 3 for the contact measures)
• This file contains separate pages for each independent participant sample for whom we analysed contact correlations with ORE/OEE:
	– The Western-raised Asian participants who were tested for their ORE via the CFMT-Chinese and CFMT-Australian
	– The Caucasian participants who were tested for their ORE via the CFMT-Australian and CFMT-Chinese
	– The Northern European Caucasian participants who were tested for their OEE via the CFMT-Australian and CFMT-original
• Participants are listed by code only, with no potentially identifying information

## Sheet: Western-raised Asian Ps
Data for Western-raised Asian participant group
Participants	Primary_Own_Classmates	Primary_Own_Friends	Primary_Own_Neig	Child_Own_H&R	Primary_Other_Classmates	Primary_Other_Friends	Primary_Other_Neig	Child_Other_H&R	ORE		CFMT_Own	CFMT_Other
Thu5_resource9002	55	81	42	5.13	20	5	18	2	18		97	79
wed09_resource9012_task1	5	45	0	3.88	70	45	100	4.13	-3		72	75
UWA_P06_CFMTC_N	2	0	1	2.25	96	100	97	4.75	11		76	65
aa01mar2013	4	2	3	2	95	98	96	4.75	6		82	76
FRI12_AA09AUG2013	3	6	5	1	85	94	95	5.38	9		92	83
UWA_P05_CFMTC_N	40	85	30	4.88	55	10	55	4.38	2		85	83
gsxshudq	7	1	5	3	87	98	90	5	-12.5		62.5	75
WED03_RESOURCE9009	3	0	2	2.75	95	97	93	5.5	-3		85	88
8zs4oy3i	5	0	0	3	90	100	100	5.63	-2.78		76.3889	79.1667
UWA_P04_CFMTC_N	5	5	2	2.38	90	95	98	5.38	-9		60	69
UWA_P18_CFMTC_N	10	12	3	2.63	88	88	97	5.63	-5		69	74
UWA_P30_CFMTC_N	10	30	5	4	90	70	90	5	10		72	62
mvqh6wvg	3	10	0	3.13	95	90	100	4.88	1.39		81.9444	80.5556
WED09_RESOURCE9011	5	50	2	3.75	90	50	98	4.13	7		97	90
UWA_P03_CFMTC_N	9	10	4	3.38	70	88	92	5.25	18		65	47
UWA_P49_CFMTC_N_first	20	80	40	4	75	20	60	4.5	1		79	78
eznwzney	10	5	0	3.88	70	85	80	5.13	-5.56		86.1111	91.6667
WED09_RESOURCE9018	15	45	5	4.5	80	45	95	4.88	1		89	88
nhbw1vq2	15	60	11	5.38	70	30	71	6	11.11		91.6667	80.5556
Wed09 - 9019	18	0	0	3.63	80	95	100	5.13	11		99	88
WED09_RESOURCE9013	11	26	11	3.38	75	68	75	5.75	-1		92	93
thu01_aa20Jun2013_research9102	2	25	0	1	96	51	100	5	-14		69	83
UWA_P42_CFMTC_N	10	15	5	3.13	80	85	90	4.5	5		90	85
UWA_P47_CFMTC_N	13	4	5	3.13	82	86	81	4.25	9		85	76
vdsdf513	15	5	0	3.63	60	75	80	5.75	-15.28		73.6111	88.8889
UWA_P09_CFMTC_N	26	87	19	5.25	57	10	76	4.38	3		100	97
UWA_P33_CFMTC_N	10	10	10	2.88	85	70	90	5	11		83	72
Wed02_aa13Mar2013_research9102	15	15	0	2.63	75	85	95	4.63	11		94	83
UWA_P27_CFMTC_N	3	2	2	2.63	35	57	47	3.88	1		83	82
Fri12_aa22Mar2013_research9102	20	45	10	3.75	70	35	80	3.75	-3		68	71
UWA_P39_CFMTC_N	21	0	0	2.63	70	50	89	5.38	0		90	90
Fri03_aa_15Mar2013_research9102	20	55	20	4.13	65	35	75	4.63	2		96	94
Thu02_aa12Sep2013	30	47	25	3.25	65	43	60	4	4		90	86
UWA_P31_CFMTC_N	20	60	0	3.13	70	30	100	4.38	-11		75	86
Fri530_04Oct2013_research9102	9	5	14	1	80	91	81	6	10		78	68
UWA_P43_CFMTC_N	40	68	26	4.63	44	25	54	3.63	13		82	69
Tue2230_aa27Aug2013	25	20	5	2.13	70	80	90	5	-7		75	82
UWA_P16_CFMTC_N	35	45	20	4.5	45	40	65	3.88	-3		71	74
UWA_P22_CFMTC_N	10	25	10	2.13	85	75	50	4.38	11		72	61
Fri1130_a23Aug2013	30	19	10	2.25	55	65	85	5.38	-27		51	78
Thu12_aa10Oct2013	20	10	20	2.88	60	40	61	5.25	-21		51	72
00a18x3o	14	19	19	4.38	60	70	60	5.13	-9.72		59.7222	69.4444
UWA_P21_CFMTC_N	30	30	20	3.88	61	60	80	4.63	-1		64	65
Thu10_aa20Jun2013_research9102	8	3	5	2.5	90	95	95	5.5	-7		81	88
UWA_P54_CFMTC_N_second	13	11	7	2.75	78	74	70	5.13	-9		42	51
UWA_P08_CFMTC_N	20	28	25	3.63	74	70	70	4.88	3		75	72
UWA_P41_CFMTC_N	5	20	9	3.63	70	65	67	5.13	2		94	92
UWA_P11_CFMTC_N	19	15	10	2.63	71	84	86	5.38	-8		86	94
UWA_P40_CFMTC_N	25	80	10	4	15	0	0	1.38	8		83	75
UWA_P32_CFMTC_N	20	30	30	3.13	70	60	51	4.88	3		81	78
UWA_P01_CFMT_N	5	10	0	2.5	90	80	100	5.75	-15		74	89
UWA_P20_CFMTC_N	23	53	29	5.13	65	42	71	2.75	14		90	76
UWA_P26_CFMTC_N	5	10	5	3.25	95	90	95	4	-2		67	69
UWA_P34_CFMTC_N	9	15	40	3	22	53	50	4.5	4		78	74
UWA_P53_CFMTC_N_first	49	65	28	4.5	35	18	54	3.63	6		85	79
Thu03_aa12Sep2013	45	80	55	4.5	45	15	35	4.38	4		94	90
Mon10_aa_03Jun2013_research9102	9	50	9	4.25	81	49	91	5	13		82	69
Tue12_aa13Mar2013_research9102	30	20	30	3.63	60	80	65	4.13	-7		79	86
Wed12_a21Aug2013	55	87	55	5	15	5	18	5	18		97	79

## Sheet: Caucasian Ps
Data for Cacuasian participant group
Participants	Primary_Own_Classmates	Primary_Own_Friends	Primary_Own_Neig	Child_Own_H&R	Primary_Other_Classmates	Primary_Other_Friends	Primary_Other_Neig	Child_Other_H&R	ORE		CFMT_Own	CFMT_Other
1spi9mtg	76	86	94	5.75	20	4	3	2.13	11.11		94.44	83.33
4slkshs6	100	100	100	5.88	0	0	0	1	6.94		79.17	72.22
7vgp8tkj	85	75	85	5.25	10	10	8	3.13	6.94		86.11	79.17
81gn4mjr	95	100	100	5.63	3	0	0	1.13	15.28		87.5	72.22
bfnh4rwb	70	100	55	4.5	20	0	30	3.88	8.33		81.94	73.61
bt8yq0fk	90	80	80	5.88	10	10	15	1.88	1.39		72.22	70.83
dt1zu3qx	98	98	25	5.38	1	1	70	3.38	9.72		72.22	62.5
h2mpvhol	90	50	85	4.88	5	50	10	3.38	15.28		90.28	75
jeowd1l3	80	82	80	4.88	10	9	10	3	20.83		72.22	51.39
ne0x7n2p	70	75	100	5	28	25	0	3.75	-5.56		65.28	70.83
od5pbi26	65	50	30	4.5	25	34	9	2.63	9.72		77.78	68.06
pr98o7ex	95	100	96	5.88	5	0	4	2.63	16.67		79.17	62.5
qbjknby9	90	95	100	5.88	1	0	0	1.75	1.39		70.83	69.44
rhde4sqn	73	70	65	5	25	30	20	3.88	8.33		84.72	76.39
tp68sozo	82	53	81	3.63	9	7	10	3.5	8.33		75	66.67
tqn889ps	100	100	70	5.5	0	0	19	2.75	5.56		79.17	73.61
wwsxnv41	90	80	85	5.5	4	10	5	2.75	12.5		79.17	66.67
2uqeewbj	20	40	80	3.75	0	0	0	1	9.72		91.67	81.94
4hh3o8w0	90	90	90	5	7	5	10	3	22.22		70.83	48.61
6ty24sqh	100	100	100	6	0	0	0	1.13	19.44		80.56	61.11
9oew9nhj	95	97	95	5.63	2	1	2	1	8.33		63.89	55.56
b049mnkp	64	68	70	4.88	31	32	30	3.5	-6.94		58.33	65.28
dxmj7823	80	85	90	5.63	15	10	8	2.38	5.56		88.89	83.33
jrsdd7mk	75	65	85	4.63	9	10	5	3.13	-5.56		77.78	83.33
mni326mz	80	80	80	5.38	15	20	10	3	4.17		80.56	76.39
n1yc55p5	70	50	70	4	14	25	13	3.75	-6.94		70.83	77.78
nuy601an	91	91	100	5	9	9	0	3.38	19.44		77.78	58.33
Orgp5khr	55	50	30	4.25	15	25	30	3.38	-11.11		77.78	88.89
p5jp6jzk	91	80	80	5.25	7	20	20	1.63	-5.56		70.83	76.39
s9gotxm1	60	80	50	4.5	24	10	25	2.38	-2.78		93.06	95.83
uem4rt08	50	60	87	5	22	25	13	3.25	2.78		65.28	62.5
xzivoqby	80	90	95	5.38	10	10	2	3.13	-4.17		79.17	83.33
1vwafmh8	69	50	41	5.5	29	40	26	2.88	4.17		79.17	75
2bjzx8w9	57	60	100	5.38	23	25	0	3.63	15.28		62.5	47.22
4c3c5dni	75	90	80	5	20	10	10	3.5	5.56		93.06	87.5
7czk5sw5	85	90	95	5.38	10	2	2	3.38	9.72		90.28	80.56
7p6q1xg3	85	95	95	5.75	10	5	0	3.13	-8.33		76.39	84.72
gv0pdega	91	95	100	5.88	3	0	0	1.13	8.33		87.5	79.17
p4mqecsf	70	80	85	4.5	25	15	10	3	-8.33		90.28	98.61
sbjfnkx3	74	79	80	5.13	17	15	17	2.75	4.17		62.5	58.33
x5maan6m	80	90	75	5.75	5	5	5	2	-6.94		84.72	91.67
xrpwcaq5	70	97	70	4.63	20	3	17	3.25	-1.39		77.78	79.17
ygilaz91	98	85	75	6	0	0	11	1	5.56		84.72	79.17
yrmzi2qn	95	100	98	5.88	5	0	2	2.25	19.44		84.72	65.28
zvrvwyot	80	96	90	6	15	0	5	3	8.33		81.94	73.61
dabl8kzk	71	90	70	5.25	21	10	21	3.13	15.28		83.33	68.06
ldyp5on4	90	85	100	5.38	10	15	0	3.13	-4.17		80.56	84.72
nd9zzrki	90	80	90	5.25	5	10	5	2.5	0		76.39	76.39
zpxonwr3	91	50	100	4.38	9	30	0	2.88	20.83		80.56	59.72
2hgh547h	66	55	60	4.63	24	24	20	3.38	6.94		91.67	84.72
658ch32s	91	100	100	5.75	9	0	0	1.63	16.67		76.39	59.72
dazjkbbs	99	99	100	6	0	0	0	1	8.33		97.22	88.89
kxp6zosb	94	94	90	5.38	6	6	7	3.25	15.28		90.28	75
vjortk35	100	100	100	5.38	0	0	0	1	13.89		70.83	56.94
6bi9k0kw	86	96	72	6	13	3	28	2.88	4.17		81.94	77.78
jf6mjiba	40	25	20	5.5	30	35	50	5.13	1.39		95.83	94.44
a25v2fe2	96	100	100	4.13	4	0	0	1	19.44		81.94	62.5

## Sheet: N Euro Ps
Data for Northern European participant group
Participants	Primary_Own_Classmates	Primary_Own_Friends	Primary_Other_Classmates	Primary_Other_Friends	OEE		CFMT_Own	CFMT_Other
AM28	80	90	20	10	25		87.5	62.5
AM23	90	95	10	5	2.78		97.22	94.44
AM22	20	80	10	2	-2.78		62.5	65.28
AM11	90	90	7.5	5	4.2		91.7	87.5
AM26	90	30	10	70	0		77.78	77.78
AM65	30	30	70	50	-4.16		90.28	94.44
AM15	100	100	0	0	-1.39		66.67	68.06
AM69	70	80	10	5	6.95		80.56	73.61
AM77	95	95	0	0	20.84		90.28	69.44
AM50	80	90	20	10	8.33		81.94	73.61
AM49	80	80	20	20	-1.39		73.61	75
AM42	99	99	1	1	23.61		66.67	43.06
AM16	80	80	20	20	0		95.83	95.83
AM61	97	98	3	2	11.11		86.11	75
AM44	80	90	20	0	6.94		87.5	80.56
AM63	80	100	20	0	6.95		80.56	73.61
AM46	100	100	0	0	5.55		84.72	79.17
AM06	100	0	0	0	20.83		75	54.17
AM47	95	98	5	2	4.17		93.06	88.89
AM13	60	50	10	20	-9.72		55.56	65.28
AM80	10	25	8	20	-2.77		54.17	56.94
AM33	80	80	20	20	0		91.67	91.67
AM45	100	90	0	10	8.34		80.56	72.22
AM72	90	95	10	5	12.5		79.17	66.67
AM12	60	90	40	10	2.78		87.5	84.72
AM55	90	70	15	10	0		97.22	97.22
AM59	60	50	40	50	1.39		90.28	88.89
AM70	75	80	25	20	-16.66		65.28	81.94
AM73	90	95	10	5	6.95		63.89	56.94
AM39	60	80	40	20	-1.39		79.17	80.56
AM38	80	80	20	20	4.16		81.94	77.78
AM40	90	95	10	1	12.5		93.06	80.56
AM35	90	100	10	0	5.56		87.5	81.94
AM78	90	90	5	5	3.06		59.72	56.66
AM21	95	90	10	30	9.72		87.5	77.78
AM25	85	70	15	5	12.5		73.61	61.11
AM64	90	70	10	10	0		73.61	73.61
AM14	60	70	20	30	4.17		68.06	63.89
AM79	70	60	10	10	4.17		86.11	81.94
AM71	90	90	10	10	22.22		84.72	62.5
AM48	90	90	1	10	1.39		91.67	90.28
AM58	90	100	10	0	18.06		87.5	69.44
AM41	80	65	20	35	1.39		70.83	69.44
AM74	100	100	0	0	-9.72		87.5	97.22
AM30	100	100	0	0	20.83		84.72	63.89
AM31	60	70	30	20	9.72		95.83	86.11
