# Supplementary material for: A critical period for faces: Other-race face recognition is improved by childhood but not adult social contact
Source: Sci Rep. 2019 Sep 6;9:12820. doi: 10.1038/s41598-019-49202-0 (PMC6731249; doi:10.1038/s41598-019-49202-0)
Supplement: Supplementary file 3 — Dataset 2 [file 41598_2019_49202_MOESM3_ESM.xlsx]

## Sheet: Read me explanation
Data File 2 to accompany "A critical period for faces: Other-race face recognition is improved by childhood but not adult social contact"
Authors: McKone, Wan, Pidcock, Crookes, Reynolds, Dawel, Kidd, Fiorentini
Journal: Scientific Reports, 2019
• This file contains the scores of individual participants (Ps) on:
	– all measures of their SECONDARY school contact
	– the ORE/OEE scores for the Ps who have secondary school contact scores
	– the raw CFMT scores contributing to the ORE/OEE scores
• The article explains the measures and scoring (e.g., see Figure 3 for the contact measures)
• This file contains separate pages for each independent participant sample for whom we analysed contact correlations with ORE/OEE:
	– The Western-raised Asian participants who were tested for their ORE via the CFMT-Chinese and CFMT-Australian
	– The Caucasian participants who were tested for their ORE via the CFMT-Australian and CFMT-Chinese
	– The Northern European Caucasian participants who were tested for their OEE via the CFMT-Australian and CFMT-original
• Participants are listed by code only, with no potentially identifying information

## Sheet: Western-raised Asian Ps
Data for Western-raised Asian participant group
Participants	Secondary_Own_Classmates	Secondary_Own_Friends	Secondary_Own_Neig	Secondary_Other_Classmates	Secondary_Other_Friends	Secondary_Other_Neig	ORE		CFMT_Own	CFMT_Other
UWA_P06_CFMTC_N	1	0	1	97	66	65	11		76	65
aa01mar2013	3	4	2	95	63	63	6		82	76
FRI12_AA09AUG2013	4	28	5	87	33	61	9		92	83
UWA_P05_CFMTC_N	5	17	17	90	47	47	2		85	83
gsxshudq	5	1	5	90	98	90	-12.5		62.5	75
WED03_RESOURCE9009	6	1	1	92	64	62	-3		85	88
8zs4oy3i	7	1	0	85	97	100	-2.78		76.39	79.17
UWA_P04_CFMTC_N	8	1	3	90	65	62	-9		60	69
UWA_P18_CFMTC_N	9	10	0	88	57	67	-5		69	74
UWA_P30_CFMTC_N	9	47	3	90	13	60	10		72	62
mvqh6wvg	10	20	0	85	70	100	1.39		81.94	80.56
WED09_RESOURCE9011	12	40	3	85	60	97	7		97	90
UWA_P03_CFMTC_N	13	60	6	75	5	57	18		65	47
UWA_P49_CFMTC_N_first	15	60	3	82	7	63	1		79	78
eznwzney	15	10	20	60	80	60	-5.56		86.11	91.67
WED09_RESOURCE9018	15	33	3	80	27	63	1		89	88
nhbw1vq2	17	31	9	66	58	75	11.11		91.67	80.56
Wed09 - 9019	18	0	8	79	99	85	11		99	88
WED09_RESOURCE9013	18	5	5	70	61	55	-1		92	93
thu01_aa20Jun2013_research9102	19	79	0	79	18	99	-14		69	83
UWA_P42_CFMTC_N	20	10	3	65	53	57	5		90	85
UWA_P47_CFMTC_N	20	26	11	66	34	49	9		85	76
vdsdf513	20	10	10	45	50	60	-15.28		73.61	88.89
UWA_P09_CFMTC_N	25	50	11	65	12	54	3		100	97
UWA_P33_CFMTC_N	25	27	9	65	23	51	11		83	72
Wed02_aa13Mar2013_research9102	25	20	2	65	80	93	11		94	83
UWA_P27_CFMTC_N	26	5	11	20	28	30	1		83	82
Fri12_aa22Mar2013_research9102	27	13	10	60	74	80	-3		68	71
UWA_P39_CFMTC_N	29	3	17	69	63	47	0		90	90
Fri03_aa_15Mar2013_research9102	30	30	23	60	27	40	2		96	94
Thu02_aa12Sep2013	30	50	43	66	13	20	4		90	86
UWA_P31_CFMTC_N	30	60	0	60	7	67	-11		75	86
Fri530_04Oct2013_research9102	30	23	31	60	34	34	10		78	68
UWA_P43_CFMTC_N	31	34	19	63	24	43	13		82	69
Tue2230_aa27Aug2013	33	30	3	60	37	60	-7		75	82
UWA_P16_CFMTC_N	35	33	13	35	17	43	-3		71	74
UWA_P22_CFMTC_N	35	33	7	65	33	33	11		72	61
Fri1130_a23Aug2013	35	13	7	60	51	57	-27		51	78
Thu12_aa10Oct2013	35	7	13	40	40	33	-21		51	72
00a18x3o	35	40	15	40	34	70	-9.72		59.72	69.44
UWA_P21_CFMTC_N	35	26	13	50	34	47	-1		64	65
Thu10_aa20Jun2013_research9102	35	32	5	60	65	95	-7		81	88
UWA_P54_CFMTC_N_second	36	32	5	46	28	46	-9		42	51
UWA_P08_CFMTC_N	37	60	20	53	7	45	3		75	72
UWA_P41_CFMTC_N	39	27	3	50	33	51	2		94	92
UWA_P11_CFMTC_N	40	49	11	55	16	55	-8		86	94
UWA_P40_CFMTC_N	40	44	7	9	0	0	8		83	75
UWA_P32_CFMTC_N	40	41	20	45	17	36	3		81	78
UWA_P01_CFMT_N	40	53	7	45	7	50	-15		74	89
UWA_P20_CFMTC_N	42	39	19	47	26	47	14		90	76
UWA_P26_CFMTC_N	45	60	6	55	7	61	-2		67	69
UWA_P34_CFMTC_N	47	30	30	32	23	33	4		78	74
UWA_P53_CFMTC_N_first	47	43	7	33	8	53	6		85	79
Thu03_aa12Sep2013	50	61	40	45	3	23	4		94	90
Mon10_aa_03Jun2013_research9102	60	44	7	6	7	60	13		82	69
Tue12_aa13Mar2013_research9102	80	27	23	10	40	43	-7		79	86
Wed12_a21Aug2013	25	34	20	69	60	80	18		65	47

## Sheet: Caucasian Ps
Data for Cacuasian participant group
Participants	Secondary_Own_Classmates	Secondary_Own_Friends	Secondary_Own_Neig	Secondary_Other_Classmates	Secondary_Other_Friends	Secondary_Other_Neig	ORE		CFMT_Own	CFMT_Other
1spi9mtg	65	90	60	28	4	38	11.11		94.44	83.33
4slkshs6	85	100	100	10	0	0	6.94		79.17	72.22
7vgp8tkj	60	48	85	30	48	7	6.94		86.11	79.17
81gn4mjr	70	95	97	20	3	2	15.28		87.5	72.22
bfnh4rwb	30	75	60	65	25	30	8.33		81.94	73.61
bt8yq0fk	70	90	85	5	5	10	1.39		72.22	70.83
dt1zu3qx	96	100	25	3	0	70	9.72		72.22	62.5
h2mpvhol	5	3	85	90	95	10	15.28		90.28	75
jeowd1l3	81	82	80	9	18	10	20.83		72.22	51.39
ne0x7n2p	69	80	100	29	20	0	-5.56		65.28	70.83
od5pbi26	50	56	35	40	15	11	9.72		77.78	68.06
pr98o7ex	78	80	90	22	20	10	16.67		79.17	62.5
qbjknby9	35	25	60	45	70	30	1.39		70.83	69.44
rhde4sqn	69	71	51	16	2	24	8.33		84.72	76.39
tp68sozo	50	35	71	14	29	14	8.33		75	66.67
tqn889ps	71	100	60	20	0	19	5.56		79.17	73.61
wwsxnv41	80	75	80	10	15	10	12.5		79.17	66.67
2uqeewbj	99	99	100	0	1	0	9.72		91.67	81.94
4hh3o8w0	80	80	80	15	10	15	22.22		70.83	48.61
6ty24sqh	100	100	100	0	0	0	19.44		80.56	61.11
9oew9nhj	93	97	95	3	1	2	8.33		63.89	55.56
b049mnkp	82	70	77	11	30	23	-6.94		58.33	65.28
dxmj7823	70	70	80	20	20	15	5.56		88.89	83.33
jrsdd7mk	35	55	76	61	40	10	-5.56		77.78	83.33
mni326mz	70	95	100	21	0	0	4.17		80.56	76.39
n1yc55p5	60	50	71	21	20	15	-6.94		70.83	77.78
nuy601an	50	86	100	50	14	0	19.44		77.78	58.33
Orgp5khr	30	24	24	30	34	24	-11.11		77.78	88.89
p5jp6jzk	58	70	86	25	0	10	-5.56		70.83	76.39
s9gotxm1	65	70	73	19	19	17	-2.78		93.06	95.83
uem4rt08	75	75	75	9	25	25	2.78		65.28	62.5
xzivoqby	90	90	95	5	5	2	-4.17		79.17	83.33
1vwafmh8	44	100	25	32	0	32	4.17		79.17	75
2bjzx8w9	62	80	100	30	20	0	15.28		62.5	47.22
4c3c5dni	65	86	91	15	9	5	5.56		93.06	87.5
7czk5sw5	65	60	55	20	15	30	9.72		90.28	80.56
7p6q1xg3	70	85	95	20	12	0	-8.33		76.39	84.72
gv0pdega	82	100	100	8	0	0	8.33		87.5	79.17
p4mqecsf	80	95	85	14	5	10	-8.33		90.28	98.61
sbjfnkx3	59	78	81	31	22	10	4.17		62.5	58.33
x5maan6m	70	90	75	7	0	0	-6.94		84.72	91.67
xrpwcaq5	70	87	65	15	10	17	-1.39		77.78	79.17
ygilaz91	98	100	70	2	0	14	5.56		84.72	79.17
yrmzi2qn	86	95	96	14	5	4	19.44		84.72	65.28
zvrvwyot	80	91	80	15	5	10	8.33		81.94	73.61
dabl8kzk	65	91	68	30	9	23	15.28		83.33	68.06
ldyp5on4	60	70	100	40	30	0	-4.17		80.56	84.72
nd9zzrki	75	50	90	15	25	5	0		76.39	76.39
zpxonwr3	80	50	100	14	30	0	20.83		80.56	59.72
2hgh547h	20	40	65	70	50	25	6.94		91.67	84.72
658ch32s	71	100	90	20	0	10	16.67		76.39	59.72
dazjkbbs	96	100	100	1	0	0	8.33		97.22	88.89
kxp6zosb	48	45	34	25	25	34	15.28		90.28	75
vjortk35	70	90	100	20	10	0	13.89		70.83	56.94
6bi9k0kw	75	94	72	18	4	25	4.17		81.94	77.78
jf6mjiba	30	50	90	35	20	5	1.39		95.83	94.44
a25v2fe2	96	100	100	4	0	0	19.44		81.94	62.5
Thu10_c14022013_research9102	25	92	58	73	8	41	-3.28		84.72	88
Fri01_c15022013_research9102	53	75	58	36	24	31	0		75	75
mon11_c08Apr2013_research9102	62	39	88	18	52	6	5.94		81.94	76
Thu01_c08Aug2013_research9102	90	66	100	5	16	0	13.78		77.78	64
Tue03_c19022013_research9102	83	78	94	2	2	3	0.11		61.11	61
Wed02_c19Jun2013_research9102	59	9	76	23	1	7	12.94		81.94	69
Wed02_c26Jun2013_research9102	58	70	50	25	20	34	2.56		55.56	53
Wed03_c09Oct2013_research9102	89	98	100	5	1	0	12.5		83.33	70.83
Tue04_c03Sep2013_research9102	58	42	63	27	36	30	7		75	68
Fri11_c11Oct2013	60	70	81	31	25	9	11.11		77.78	66.67
Thu03_c10Oct2013	95	96	90	0	0	2	-6.94		79.17	86.11
Fri10_c21Jun2013_research9102	96	90	95	1	5	1	-0.28		59.72	60
Wed11_c31Jul2013_research9102	2	10	44	66	90	10	-5.89		86.11	92
Thu0330_c10Oct2013	20	30	90	15	20	0	13.89		90.28	76.39
Tue01_c06Aug2013_research9102	96	99	100	1	1	0	19.78		77.78	58
Wed10_c05Jun2013_research9102	66	73	90	13	19	4	-0.22		52.78	53
Fri05_c04Oct2013_research9102	70	57	90	22	33	5	-1.39		81.94	83.33
Wed09_c31Jul2013_research9102	50	79	43	10	6	14	-3.17		70.83	74
Thu01_c10Oct2013	30	50	80	55	50	20	-4.17		56.94	61.11
Wed01_c19Jun2013_resource9003	90	80	50	7	15	10	12.94		81.94	69
Thu04_c06Jun2013_research9102	75	88	98	10	8	1	5.61		98.61	93
Fri04_c07Jun2013_research9102	93	97	98	4	2	0	1.83		70.83	69
Wed02_c12Jun2013_research9102	85	94	98	4	2	0	-4.67		83.33	88
Wed01_c19Jun2013_resource9008	70	97	75	12	3	15	-4.44		80.56	85
MON12_Resource9016	81	90	100	15	10	0	6.94		87.5	80.56
Tue01_Resource9003	94	99	100	5	1	0	10		75	65
Tue01_Resource9004	76	90	100	10	5	0	7		81	74
Tue01_Resource9005	70	65	75	20	25	15	26		79	53
tue01_resource9016	71	76	87	27	22	11	9		62	53
Tue01_Resource9020	70	78	95	22	18	5	3		71	68
FRI02_RESOURCE9004	62	67	95	20	13	3	0		65.28	65.28
Fri02_Resource9007	60	90	70	40	10	30	-1.39		62.5	63.89
FRI02_RESOURCE9011	71	76	86	22	17	9	9.72		66.67	56.94
FRI02_RESOURCE9015	95	99	100	1	0	0	16.67		81.94	65.28
MON12_Resource_9009	75	80	90	16	12	5	0		90.28	90.28
MON12_Resource9007	59	33	80	25	64	7	13.89		75	61.11
MON12_Resource9008	61	66	81	15	12	11	9.72		91.67	81.94
MON12_Resource9012	86	96	76	9	0	4	5.56		76.39	70.83
mon12_resource9013	76	87	98	12	11	0	0		73.61	73.61
Mon12_Resource9020	59	80	67	25	0	24	-1.39		80.56	81.94
Tue01_Resource9009	82	74	95	9	13	2	17		81	64
Tue01_Resource9011	84	93	94	3	0	0	13		94	81
tue01_resource9018	85	90	70	5	10	10	-11		83	94
WED03_RESOURCE9016	65	85	90	25	9	8	23.61		93.06	69.44
WED03_RESOURCE9018	94	99	100	6	1	0	-2.78		75	77.78
wed09_RESOURCE9002	92	96	86	4	0	1	1.39		83.33	81.94
WED09_RESOURCE9005	80	94	85	8	3	5	-4.17		73.61	77.78
WED09_Resource9009	85	95	99	10	4	1	0		90.28	90.28
wed09_RESOURCE9012	62	41	66	20	30	29	-9.72		88.89	98.61
WED09_RESOURCE9015	61	85	53	25	13	44	6.94		87.5	80.56
FRI02_RESOURCE9020	68	94	97	30	5	1	-5.56		77.78	83.33
Tue01_Resource9006	99	85	60	1	15	10	7		83	76
Tue01_resource9019	90	90	98	5	5	0	18		68	50
WED03_RESOURCE9010	64	78	91	18	11	0	11.11		84.72	73.61
WED09_RESOURCE9004	72	73	95	27	25	5	0		86.11	86.11
WED09_RESOURCE9017	55	62	65	30	33	20	5.56		81.94	76.39
MON12_resource_9014	50	50	90	50	50	10	22.22		86.11	63.89
Tue01_Resource9015	60	56	30	20	35	37	11		76	65
WED03_RESOURCE9007	60	55	75	25	25	19	2.78		90.28	87.5
WED03_RESOURCE9008	81	70	60	2	4	3	12.5		86.11	73.61
TUE01_resource9013	87	60	95	8	11	3	3		79	76
Fri02_resource9001	60	89	80	15	0	6	12.5		83.33	70.83
Tue01_resource9001	97	100	100	0	0	0	8		93	85

## Sheet: N Euro Ps
Data for Northern European participant group
Participants	Secondary_Own_Classmates	Secondary_Own_Friends	Secondary_Other_Classmates	Secondary_Other_Friends	OEE		CFMT_Own	CFMT_Other
AM28	46.67	50	53.33	50	25		87.5	62.5
AM23	90	95	10	5	2.78		97.22	94.44
AM22	20	73.33	10	10	-2.78		62.5	65.28
AM11	90	60.67	8.33	5	4.2		91.7	87.5
AM26	76.67	76.67	23.33	25.33	0		77.78	77.78
AM65	26.67	40	73.33	25	-4.16		90.28	94.44
AM15	90	96.67	10	3.33	-1.39		66.67	68.06
AM69	56.67	70	30	8.33	6.95		80.56	73.61
AM77	95	95	0	0	20.84		90.28	69.44
AM50	56.67	63.33	56.67	36.67	8.33		81.94	73.61
AM49	70	75	30	25	-1.39		73.61	75
AM42	50	50	50	1	23.61		66.67	43.06
AM16	70	70	30	30	0		95.83	95.83
AM61	80	100	20	0	11.11		86.11	75
AM44	63.33	70	36.67	3.33	6.94		87.5	80.56
AM63	70	95	30	5	6.95		80.56	73.61
AM46	85	100	15	0	5.55		84.72	79.17
AM06	86.67	0	13.33	0	20.83		75	54.17
AM47	80	95	20	5	4.17		93.06	88.89
AM13	75	56.67	5	2.5	-9.72		55.56	65.28
AM80	20	30	18	25	-2.77		54.17	56.94
AM33	83.33	90	16.67	10	0		91.67	91.67
AM45	80	90	20	10	8.34		80.56	72.22
AM72	76.67	80	23.33	20	12.5		79.17	66.67
AM12	70	70	30	30	2.78		87.5	84.72
AM55	85	85	5	10	0		97.22	97.22
AM59	70	70	30	30	1.39		90.28	88.89
AM70	75	85	25	15	-16.66		65.28	81.94
AM73	90	95	10	5	6.95		63.89	56.94
AM39	60	90	40	10	-1.39		79.17	80.56
AM38	70	70	26.67	30	4.16		81.94	77.78
AM40	80	95	20	5	12.5		93.06	80.56
AM35	83.33	100	16.67	0	5.56		87.5	81.94
AM78	86.67	86.67	1	5	3.06		59.72	56.66
AM21	95	90	10	30	9.72		87.5	77.78
AM25	80	75	10	10	12.5		73.61	61.11
AM64	83.33	70	16.67	10	0		73.61	73.61
AM14	36.67	76.67	15	23.33	4.17		68.06	63.89
AM79	66.67	46.67	33.33	53.33	4.17		86.11	81.94
AM71	60	40	40	60	22.22		84.72	62.5
AM48	88.33	90	1	10	1.39		91.67	90.28
AM58	70	90	30	10	18.06		87.5	69.44
AM41	65	76.67	35	23.33	1.39		70.83	69.44
AM74	90	90	10	10	-9.72		87.5	97.22
AM30	100	100	0	0	20.83		84.72	63.89
AM31	56.67	66.67	36.67	40	9.72		95.83	86.11
