# Supplementary material for: A critical period for faces: Other-race face recognition is improved by childhood but not adult social contact
Source: Sci Rep. 2019 Sep 6;9:12820. doi: 10.1038/s41598-019-49202-0 (PMC6731249; doi:10.1038/s41598-019-49202-0)
Supplement: Supplementary file 4 — Dataset 3 [file 41598_2019_49202_MOESM4_ESM.xlsx]

## Sheet: Read me explanation
Data File 3 to accompany "A critical period for faces: Other-race face recognition is improved by childhood but not adult social contact"
Authors: McKone, Wan, Pidcock, Crookes, Reynolds, Dawel, Kidd, Fiorentini
Journal: Scientific Reports, 2019
• This file contains the scores of individual participants (Ps) on:
	– all measures of their ADULT contact
	– the ORE/OEE scores for the Ps who have adult contact scores
	– the raw CFMT scores contributing to the ORE/OEE scores
• The article explains the measures and scoring (e.g., see Figure 3 for the contact measures)
• This file contains separate pages for each independent participant sample for whom we analysed contact correlations with ORE/OEE:
	– The Western-raised Asian participants who were tested for their ORE via the CFMT-Chinese and CFMT-Australian
	– The Caucasian participants who were tested for their ORE via the CFMT-Australian and CFMT-Chinese
	– The Northern European Caucasian participants who were tested for their OEE via the CFMT-Australian and CFMT-original
	– The Eastern-raised Asian Ps who were tested for their ORE via the CFMT-Chinese and CFMT-Australian, with data split across 2 pages:
		a. The subset of Eastern-raised Asians who had data for F, C, N, H&R contact measures, and without Time in West included
		b. The subset of Eastern-raised Asians who had data for Time in West (NB. This subset overlaps with the subset in a)
• Participants are listed by code only, with no potentially identifying information

## Sheet: Western-raised Asian Ps
Data for Western-raised Asian participant group
Participants	Adult_Own_Classmates	Adult_Own_Friends	Adult_Own_Neig	Adult_Own H&R	Adult_Other_Classmates	Adult_Other_Friends	Adult_Other_Neig	Adult Other H&R	ORE		CFMT_Own	CFMT_Other
UWA_P06_CFMTC_N	47	1	1	2.63	49	97	98	5.71	11		76	65
aa01mar2013	60	49	65	2.75	31	39	27	4.29	6		82	76
FRI12_AA09AUG2013	91	51	7	4	6	49	93	3.86	9		92	83
UWA_P05_CFMTC_N	30	50	25	4.88	65	40	70	5.57	2		85	83
gsxshudq	15	15	5	3	70	70	90	5.29	-12.5		62.5	75
WED03_RESOURCE9009	23	1	2	1.88	70	96	93	5.29	-3		85	88
8zs4oy3i	45	79	32	4.88	51	14	61	3.71	-2.78		76.39	79.17
UWA_P04_CFMTC_N	13	2	5	2.25	80	97	95	5.57	-9		60	69
UWA_P18_CFMTC_N	28	35	0	3.38	69	65	100	4.43	-5		69	74
UWA_P30_CFMTC_N	8	70	3	3.75	89	20	96	4	10		72	62
mvqh6wvg	30	35	0	3.38	60	60	100	3.86	1.39		81.94	80.56
WED09_RESOURCE9011	9	50	5	4	91	50	95	4.57	7		97	90
UWA_P03_CFMTC_N	41	94	9	4.88	55	5	86	2.71	18		65	47
UWA_P49_CFMTC_N_first	45	95	5	4.63	49	5	95	3.43	1		79	78
eznwzney	30	0	20	2.38	40	70	40	5.14	-5.56		86.11	91.67
WED09_RESOURCE9018	25	60	5	4.25	63	35	95	4.43	1		89	88
nhbw1vq2	18	30	37	4	66	59	51	4.57	11.11		91.67	80.56
Wed09 - 9019	35	8	8	3	64	90	85	5.43	11		99	88
WED09_RESOURCE9013	8	35	7	3.88	92	65	82	4.71	-1		92	93
thu01_aa20Jun2013_research9102	57	96	1	4	36	3	97	3.43	-14		69	83
UWA_P42_CFMTC_N	24	15	5	3	63	80	85	4.57	5		90	85
UWA_P47_CFMTC_N	24	48	20	3.63	65	45	69	4.43	9		85	76
vdsdf513	45	5	10	3	30	45	60	5.71	-15.28		73.61	88.89
UWA_P09_CFMTC_N	47	96	18	5	51	2	78	2.29	3		100	97
UWA_P33_CFMTC_N	34	60	22	4.13	47	30	66	3.14	11		83	72
Wed02_aa13Mar2013_research9102	10	30	10	3.13	84	70	85	4.71	11		94	83
UWA_P27_CFMTC_N	14	10	13	3.13	41	44	41	4	1		83	82
Fri12_aa22Mar2013_research9102	25	20	10	3	64	71	80	4	-3		68	71
UWA_P39_CFMTC_N	26	4	20	2.75	70	95	70	4.86	0		90	90
Fri03_aa_15Mar2013_research9102	25	45	10	4.38	70	35	85	3.43	2		96	94
Thu02_aa12Sep2013	46	87	20	3.25	50	10	60	3.43	4		90	86
UWA_P31_CFMTC_N	50	99	0	4.63	45	1	100	2	-11		75	86
Fri530_04Oct2013_research9102	47	100	49	4.63	39	0	30	3.71	10		78	68
UWA_P43_CFMTC_N	26	50	24	3.88	52	36	69	3.71	13		82	69
Tue2230_aa27Aug2013	26	33	48	4.25	64	65	35	5.14	-7		75	82
UWA_P16_CFMTC_N	45	55	20	3.38	44	30	65	4.14	-3		71	74
UWA_P22_CFMTC_N	18	70	10	3.75	78	25	50	4.29	11		72	61
Fri1130_a23Aug2013	36	35	45	2.88	50	50	40	5.43	-27		51	78
Thu12_aa10Oct2013	57	80	91	4.25	30	15	9	3.71	-21		51	72
00a18x3o	35	35	20	4.25	40	30	60	4.43	-9.72		59.72	69.44
UWA_P21_CFMTC_N	30	29	30	3.75	56	59	60	4.71	-1		64	65
Thu10_aa20Jun2013_research9102	31	40	30	3.5	60	55	50	3.86	-7		81	88
UWA_P54_CFMTC_N_second	37	66	7	4.38	43	24	69	3.29	-9		42	51
UWA_P08_CFMTC_N	36	95	28	4.63	61	5	61	2.71	3		75	72
UWA_P41_CFMTC_N	36	49	5	4.13	55	41	76	4	2		94	92
UWA_P11_CFMTC_N	47	80	20	4.5	47	16	77	3.57	-8		86	94
UWA_P40_CFMTC_N	40	90	10	4.5	33	0	0	1.29	8		83	75
UWA_P32_CFMTC_N	43	76	35	4.75	39	9	52	3.43	3		81	78
UWA_P01_CFMT_N	34	81	20	4.5	55	9	65	3.29	-15		74	89
UWA_P20_CFMTC_N	39	64	11	4.13	52	34	89	3.57	14		90	76
UWA_P26_CFMTC_N	27	95	10	4.25	73	5	90	3.29	-2		67	69
UWA_P34_CFMTC_N	42	55	45	3.63	46	40	50	3.29	4		78	74
UWA_P53_CFMTC_N_first	55	66	37	3.75	39	18	63	3.86	6		85	79
Thu03_aa12Sep2013	43	93	31	4.13	46	4	62	4.14	4		94	90
Mon10_aa_03Jun2013_research9102	36	45	18	4.63	49	39	65	4.86	13		82	69
Tue12_aa13Mar2013_research9102	36	25	15	4.38	56	70	74	5.14	-7		79	86
Wed12_a21Aug2013	47	94	45	4	49	4	60	4	18		97	79
Thu5_resource9002				3.5				3.29	18		97	79
wed09_resource9012_task1				3.88				4	-3		72	75

## Sheet: Caucasian Ps
Data for Cacuasian participant group
Participants	Adult_Own_Classmates	Adult_Own_Friends	Adult_Own_Neig	Adult_Own H&R	Adult_Other_Classmates	Adult_Other_Friends	Adult_Other_Neig	Adult Other H&R	ORE		CFMT_Own	CFMT_Other
1spi9mtg	90	96	85	5.86	4	0	10	1.75	11.11		94.44	83.33
4slkshs6	45	71	35	4.43	30	20	40	4.25	6.94		79.17	72.22
7vgp8tkj	60	65	60	4.71	25	20	20	4.38	6.94		86.11	79.17
81gn4mjr	30	85	35	6	50	10	55	2.75	15.28		87.5	72.22
bfnh4rwb	60	90	80	5.29	35	10	20	2.63	8.33		81.94	73.61
bt8yq0fk	50	90	85	5.71	40	5	10	2.13	1.39		72.22	70.83
dt1zu3qx	45	90	45	4.86	40	9	50	3.63	9.72		72.22	62.5
h2mpvhol	86	70	96	4.29	13	25	1	3.88	15.28		90.28	75
jeowd1l3	84	81	81	4.14	16	0	10	3	20.83		72.22	51.39
ne0x7n2p	47	70	96	4	48	30	4	3.38	-5.56		65.28	70.83
od5pbi26	50	51	50	4.29	48	9	0	2.38	9.72		77.78	68.06
pr98o7ex	65	93	90	5.71	35	7	10	2.5	16.67		79.17	62.5
qbjknby9	30	61	70	5.14	50	14	25	3.13	1.39		70.83	69.44
rhde4sqn	29	50	50	4.43	40	25	25	4	8.33		84.72	76.39
tp68sozo	56	54	77	3.57	13	24	11	3.13	8.33		75	66.67
tqn889ps	39	90	45	5.29	55	10	39	3	5.56		79.17	73.61
wwsxnv41	45	40	40	5.29	35	40	35	4.5	12.5		79.17	66.67
2uqeewbj	50	90	30	4.14	50	10	70	3.25	9.72		91.67	81.94
4hh3o8w0	70	80	85	5.14	25	10	10	3	22.22		70.83	48.61
6ty24sqh	40	19	20	3.43	40	81	80	4.63	19.44		80.56	61.11
9oew9nhj	65	46	52	4	23	43	40	3.88	8.33		63.89	55.56
b049mnkp	61	51	71	4.71	34	49	29	4	-6.94		58.33	65.28
dxmj7823	60	85	80	5.71	25	10	15	2.5	5.56		88.89	83.33
jrsdd7mk	50	60	82	4.43	40	20	9	3.5	-5.56		77.78	83.33
mni326mz	65	96	90	4.29	30	3	7	2.88	4.17		80.56	76.39
n1yc55p5	45	50	50	4.57	31	21	36	4	-6.94		70.83	77.78
nuy601an	45	75	100	4.86	55	25	0	3.63	19.44		77.78	58.33
Orgp5khr	40	48	34	4.57	40	20	36	3.88	-11.11		77.78	88.89
p5jp6jzk	50	92	90	5.57	44	3	5	3.25	-5.56		70.83	76.39
s9gotxm1	39	80	70	4.71	40	10	18	2.75	-2.78		93.06	95.83
uem4rt08	60	65	70	4.43	29	25	21	3.63	2.78		65.28	62.5
xzivoqby	75	90	98	3.71	20	5	1	2.75	-4.17		79.17	83.33
1vwafmh8	29	57	39	5.29	51	4	28	3.13	4.17		79.17	75
2bjzx8w9	85	91	100	5.14	15	7	0	3.25	15.28		62.5	47.22
4c3c5dni	50	90	91	4.43	40	4	4	2.75	5.56		93.06	87.5
7czk5sw5	50	70	71	5.43	35	12	21	3.5	9.72		90.28	80.56
7p6q1xg3	70	75	40	5.14	25	20	50	4.38	-8.33		76.39	84.72
gv0pdega	55	80	100	5.14	27	14	0	2.5	8.33		87.5	79.17
p4mqecsf	65	85	85	3.71	25	15	10	2.75	-8.33		90.28	98.61
sbjfnkx3	59	87	62	5.57	32	10	24	3.63	4.17		62.5	58.33
x5maan6m	60	86	75	5.14	20	0	4	2.38	-6.94		84.72	91.67
xrpwcaq5	45	65	65	4.43	45	20	17	3.75	-1.39		77.78	79.17
ygilaz91	42	70	42	4.86	42	20	42	3.25	5.56		84.72	79.17
yrmzi2qn	50	91	96	5.71	50	9	4	2.38	19.44		84.72	65.28
zvrvwyot	50	96	91	5.71	44	2	5	2.63	8.33		81.94	73.61
dabl8kzk	65	81	70	5.86	25	14	20	3.38	15.28		83.33	68.06
ldyp5on4	45	50	70	4.86	55	40	30	3.88	-4.17		80.56	84.72
nd9zzrki	60	80	60	5.29	30	10	30	4.25	0		76.39	76.39
zpxonwr3	60	50	14	3.71	40	50	86	3.75	20.83		80.56	59.72
2hgh547h	55	50	60	4.86	35	40	35	3.88	6.94		91.67	84.72
658ch32s	50	100	90	5.29	40	0	10	2.75	16.67		76.39	59.72
dazjkbbs	60	80	51	5.71	25	4	39	3.25	8.33		97.22	88.89
kxp6zosb	38	75	41	5	33	11	28	3	15.28		90.28	75
vjortk35	55	75	71	5	45	25	29	3.75	13.89		70.83	56.94
6bi9k0kw	40	90	90	5.57	53	4	6	2.63	4.17		81.94	77.78
jf6mjiba	25	20	10	5.14	40	80	40	4.63	1.39		95.83	94.44
a25v2fe2	60	100	60	4.71	40	0	30	2.13	19.44		81.94	62.5
Thu10_c14022013_research9102	39	59	43	4.57	58	41	55	3.13	-3.28		84.72	88
Fri01_c15022013_research9102	100	75	20	5	0	25	80	2.88	0		75	75
mon11_c08Apr2013_research9102	47	65	86	5	46	17	7	3.63	5.94		81.94	76
Thu01_c08Aug2013_research9102	81	70	100	3.57	15	14	0	3.13	13.78		77.78	64
Tue03_c19022013_research9102	14	70	26	3.14	48	15	45	2.88	0.11		61.11	61
Wed02_c19Jun2013_research9102	64	75	76	5.14	20	11	7	4.13	12.94		81.94	69
Wed02_c26Jun2013_research9102	62	60	32	5.29	25	15	48	2.75	2.56		55.56	53
Wed03_c09Oct2013_research9102	56	80	50	5.71	37	13	30	4	12.5		83.33	70.83
Tue04_c03Sep2013_research9102	44	46	37	5.14	35	24	31	4	7		75	68
Fri11_c11Oct2013	48	70	81	5	39	19	9	4.25	11.11		77.78	66.67
Thu03_c10Oct2013	56	83	50	4.71	35	11	25	4.13	-6.94		79.17	86.11
Fri10_c21Jun2013_research9102	56	30	50	3.43	35	66	35	4	-0.28		59.72	60
Wed11_c31Jul2013_research9102	57	69	74	5.43	28	31	13	2.5	-5.89		86.11	92
Thu0330_c10Oct2013	74	50	45	4.71	11	15	40	3.13	13.89		90.28	76.39
Tue01_c06Aug2013_research9102	55	52	35	4.86	45	26	37	3.5	19.78		77.78	58
Wed10_c05Jun2013_research9102	48	80	85	4.43	41	15	9	3.13	-0.22		52.78	53
Fri05_c04Oct2013_research9102	70	50	90	5	25	25	5	3	-1.39		81.94	83.33
Wed09_c31Jul2013_research9102	66	91	42	4.14	26	5	44	3.38	-3.17		70.83	74
Thu01_c10Oct2013	60	51	90	4	34	49	10	3.25	-4.17		56.94	61.11
Wed01_c19Jun2013_resource9003	66	70	70	5	29	25	20	3.88	12.94		81.94	69
Thu04_c06Jun2013_research9102	78	90	98	4.57	12	5	1	2.5	5.61		98.61	93
Fri04_c07Jun2013_research9102	95	90	81	5.43	2	5	11	2.5	1.83		70.83	69
Wed02_c12Jun2013_research9102	62	43	54	4.29	27	47	45	3.63	-4.67		83.33	88
Wed01_c19Jun2013_resource9008	60	60	80	4.57	30	40	10	4	-4.44		80.56	85
MON12_Resource9016	74	87	96	5.43	20	9	2	3.5	6.94		87.5	80.56
Tue01_Resource9003	58	97	100	5.29	40	2	0	2.38	10		75	65
Tue01_Resource9004	65	75	60	5.71	28	20	30	3.75	7		81	74
Tue01_Resource9005	46	75	68	4.71	46	15	22	3.5	26		79	53
tue01_resource9016	60	66	84	4.57	38	32	15	4	9		62	53
Tue01_Resource9020	68	95	95	5.43	28	5	0	2.5	3		71	68
FRI02_RESOURCE9004	75	70	95	5	18	15	3	3.5	0		65.28	65.28
Fri02_Resource9007	55	90	40	5.29	41	8	40	3.88	-1.39		62.5	63.89
FRI02_RESOURCE9011	78	77	79	4.57	19	15	13	4.13	9.72		66.67	56.94
FRI02_RESOURCE9015	72	98	21	5.43	22	1	75	2.88	16.67		81.94	65.28
MON12_Resource_9009	64	75	90	5.29	18	15	5	3	0		90.28	90.28
MON12_Resource9007	39	50	80	4.57	39	35	8	4	13.89		75	61.11
MON12_Resource9008	74	50	39	3.71	18	25	33	3.25	9.72		91.67	81.94
MON12_Resource9012	62	82	80	5	38	13	17	2.5	5.56		76.39	70.83
mon12_resource9013	60	80	95	5.14	25	14	3	3.63	0		73.61	73.61
Mon12_Resource9020	65	79	66	5.29	30	3	25	2.5	-1.39		80.56	81.94
Tue01_Resource9009	62	66	96	4.57	30	20	2	3.88	17		81	64
Tue01_Resource9011	70	86	90	6	28	4	0	2	13		94	81
tue01_resource9018	52	75	55	4.71	35	10	35	3.13	-11		83	94
WED03_RESOURCE9016	48	85	70	5.29	48	12	25	3.5	23.61		93.06	69.44
WED03_RESOURCE9018	78	75	91	5	16	15	9	3.38	-2.78		75	77.78
wed09_RESOURCE9002	49	82	46	5.29	45	3	40	2.13	1.39		83.33	81.94
WED09_RESOURCE9005	67	96	75	5.57	28	4	15	3.25	-4.17		73.61	77.78
WED09_Resource9009	75	80	75	5.86	20	9	15	3.75	0		90.28	90.28
wed09_RESOURCE9012	65	35	62	3.71	24	35	34	3.25	-9.72		88.89	98.61
WED09_RESOURCE9015	56	86	44	5.43	31	14	53	2.38	6.94		87.5	80.56
FRI02_RESOURCE9020	56	99	48	5.86	40	0	50	1.75	-5.56		77.78	83.33
Tue01_Resource9006	61	50	50	5.14	27	27	27	4.13	7		83	76
Tue01_resource9019	66	80	65	4.14	31	15	30	3.75	18		68	50
WED03_RESOURCE9010	66	74	91	4.57	27	12	1	2.75	11.11		84.72	73.61
WED09_RESOURCE9004	69	60	90	4.29	29	35	10	3.63	0		86.11	86.11
WED09_RESOURCE9017	55	70	65	5.29	40	30	20	4.25	5.56		81.94	76.39
MON12_resource_9014	34	45	30	3.86	34	40	65	3.38	22.22		86.11	63.89
Tue01_Resource9015	30	31	75	3.86	50	50	19	3	11		76	65
WED03_RESOURCE9007	63	60	40	3.57	28	20	40	3.13	2.78		90.28	87.5
WED03_RESOURCE9008	74	55	40	5	17	5	40	3.13	12.5		86.11	73.61
TUE01_resource9013	64	90	95	5	27	10	3	2.88	3		79	76
Fri02_resource9001	76	75	79	5	17	10	8	2.38	12.5		83.33	70.83
Tue01_resource9001	70	100	80	5.71	22	0	10	1.38	8		93	85
Fri09_11Oct2013_resource9009				4.57				4	20		88	68
Fri10_c11Oct2013_9009				5.71				3.75	1		54	53
Thu2_resource9005				3.86				2.88	24		67	43
Thu2_resource9008				4.29				3.88	-3		85	88
Thu2_resource9009				5.57				3.63	22		75	53
Thu2_resource9012				6				2.25	28		85	57
Thu5_resource9019_task1				5.29				4.63	2		71	69
Thu5_resource9020_task1				5.29				3.88	20		89	69
tue04_resource9019				5.29				3.25	2		69	67
TUE04_Resource9020				5.29				3.63	8		76	68
wed09_resource9002_task2				5.57				4.63	11		79	68
Wed09_resource9011_task2				3.86				3.13	18		79	61
wed12_resource9020				2.57				4.38	10		86	76
Fri09_11Oct2013_resource9004				4.57				3	13		81	68
Fri09_11OCT2013_resource9013				4.71				3.38	6		82	76
Thu2_resource9004				5.29				3.13	41		90	49
Thu2_resource9006				4.43				3.5	14		93	79
Thu2_resource9010				5				3.5	0		85	85
Thu2_resource9019				5.43				3.5	1		83	82
Thu5_resource9012				5.57				2.75	-15		54	69
Thu5_resource9018_Task1				4.57				4	6		96	90
wed09_resource9001_task2				3.57				3.13	0		86	86
wed09_resource9003_task 2				5.14				2.25	14		79	65
wed09_resource9004_task2				4.57				3.5	28		92	64
wed09_resource9005_task2				4.14				2.75	4		86	82
wed09_resource9015_task2				5.14				4.13	22		71	49
wed09_resource9019				5.29				2.88	8		72	64
wed12_resource9007_task1				5.29				3.13	4		75	71
Wed12_resource9010				3.71				3	15		86	71
Wed12_resource9018				5.14				2.63	2		85	83
Thu2_resource9003				4.71				3	18		76	58
Thu5_resouce9013_task1				6				3.13	15		82	67
TUE04_Resource9018				4.43				3.88	14		88	74
Wed09_resource9013_task2				5.29				2.75	21		67	46
wed09_resource9017_task2				5.86				2.63	6		75	69
wed09_resource9018_task2				4.57				3.25	8		86	78
wed09_resource9020				5.71				2.63	-4		82	86
Thu5_resource9010				5.29				3.63	-4		57	61
Thu5_resource9012_task1				3.71				3.13	12		72	60
Wed12_resource9009				5				3.38	6		67	61
Wed12_resource 9019				4.86				3	7		81	74
Tue04_Resource9007				4.29				2.88	25		86	61
Tue04_Resource9012				3.86				3.13	14		99	85

## Sheet: N Euro Ps
Data for Northern European participant group
Participants	Adult_Own_Classmates	Adult_Own_Friends	Adult_Other_Classmates	Adult_Other_Friends	OEE		CFMT_Own	CFMT_Other
AM06	100	100	0	0	20.83		75	54.17
AM48	98	90	2	10	1.39		91.67	90.28
AM35	95	90	5	5	5.56		87.5	81.94
AM23	90	95	10	5	2.78		97.22	94.44
AM11	90	2	7.5	5	4.2		91.7	87.5
AM26	90	90	10	10	0		77.78	77.78
AM78	90	85	0	5	3.06		59.72	56.66
AM15	80	90	20	10	-1.39		66.67	68.06
AM61	80	100	20	0	11.11		86.11	75
AM47	80	95	20	5	4.17		93.06	88.89
AM45	80	85	20	15	8.34		80.56	72.22
AM12	80	80	20	20	2.78		87.5	84.72
AM38	80	70	20	30	4.16		81.94	77.78
AM40	80	90	20	5	12.5		93.06	80.56
AM21	80	90	10	20	9.72		87.5	77.78
AM49	75	65	25	35	-1.39		73.61	75
AM46	75	95	25	5	5.55		84.72	79.17
AM28	70	50	30	50	25		87.5	62.5
AM77	70	80	25	25	20.84		90.28	69.44
AM16	70	70	30	30	0		95.83	95.83
AM44	70	60	30	10	6.94		87.5	80.56
AM63	70	85	30	15	6.95		80.56	73.61
AM33	70	80	30	20	0		91.67	91.67
AM72	70	80	30	20	12.5		79.17	66.67
AM64	70	50	30	10	0		73.61	73.61
AM30	70	50	30	50	20.83		84.72	63.89
AM31	70	40	30	20	9.72		95.83	86.11
AM69	60	80	30	10	6.95		80.56	73.61
AM42	50	50	50	3	23.61		66.67	43.06
AM13	50	30	0	15	-9.72		55.56	65.28
AM79	50	50	50	50	4.17		86.11	81.94
AM14	40	65	0	35	4.17		68.06	63.89
AM80	25	30	20	25	-2.77		54.17	56.94
AM65	20	60	50	20	-4.16		90.28	94.44
AM22	5	50	5	10	-2.78		62.5	65.28
AM50		70		30	8.33		81.94	73.61
AM55		90		5	0		97.22	97.22
AM59		80		20	1.39		90.28	88.89
AM70		95		5	-16.66		65.28	81.94
AM73		85		15	6.95		63.89	56.94
AM39		75		25	-1.39		79.17	80.56
AM25		80		5	12.5		73.61	61.11
AM71		80		20	22.22		84.72	62.5
AM58		90		10	18.06		87.5	69.44
AM41		70		30	1.39		70.83	69.44
AM74		95		5	-9.72		87.5	97.22

## Sheet: Eastern-raised Asian Ps
Data for Eastern-raised Asian participant group (all contact measures except Time-in-West)
Participants	Adult_Own_Classmates	Adult_Own_Friends	Adult_Own_Neig	Adult_Own H&R	Adult_Other_Classmates	Adult_Other_Friends	Adult_Other_Neig	Adult Other H&R	ORE		CFMT_Own	CFMT_Other
12zb9tuv	5	50	10	5.25	95	50	90	2.43	20.83		91.67	70.83
1iatg7vu	20	70	9	3.88	70	30	90	4.29	2.78		84.72	81.94
1joc9kpc	27	90	70	5	65	4	25	4.43	13.89		86.11	72.22
1yyoloi3	14	80	5	3.38	85	15	95	4.57	6.94		90.28	83.33
5zvc2ibg	29	50	24	4.13	71	50	76	4.86	-16.67		61.11	77.78
65uj3u2v	40	85	55	3.63	55	10	40	3.86	-1.39		88.89	90.28
9u8ggbmu	30	50	30	3.63	50	20	60	3.14	6.94		81.94	75
bx276uep	4	86	15	3.63	81	9	60	4.43	26.39		91.67	65.28
c7nknwfs	60	91	47	4.88	31	6	32	3.43	0		59.72	59.72
dmyju7bm	14	19	30	2.88	86	71	70	5	-4.17		69.44	73.61
e9oxgy0j	20	80	20	3.88	80	20	80	3.71	0		54.17	54.17
Fri01_a07Jun2013_research9102	57	96	20	4.13	30	4	71	3.29	13		89	76
Fri01_a1Nov2013_resource9002				4.5				2.57	15		86	71
Fri01_a1Nov2013_resource9009				3.63				3.43	17		86	69
FRI02_Resource9009	15	28	13	2.5	80	64	83	4.71	-1		68	69
Fri03_a26Jul2013_resource9004	32	96	10	5.25	59	2	80	1	-2		86	88
Fri03_a26Jul2013_resource9008	78	90	20	3.5	11	5	50	3.14	19		97	78
Fri03_a26Jul2013_resource9010	45	98	50	1.38	41	2	50	5.57	10		92	82
Fri04_a15Mar2013_research9102	30	83	32	4.25	57	15	40	3.43	10		96	86
Fri10_a01Mar2013_resource9004	50	85	15	4.5	44	10	80	3.43	23		99	76
Fri10_a01Mar2013_resource9008	66	96	9	4.63	22	3	91	3.29	8		82	74
Fri10_a01Mar2013_resource9013	37	96	7	4	53	4	91	2.86	7		75	68
Fri11_a30Aug2013	51	85	80	4	32	5	10	3.29	21		78	57
Fri12_a31May2013_research9102	18	40	35	4.25	82	60	65	5.14	6		74	68
Fri12_resource9002	92	95	9	4.63	8	5	91	4.43	3		71	68
Fri12_resource9008	97	98	56	5	3	2	28	1	15		93	78
Fri12_resource9012	86	75	50	4.88	7	20	50	4.29	13		71	58
Fri12_resource9018	94	97	100	5.13	3	1	0	1.43	15		93	78
Fri1230_a19Jul2013_research9102	13	83	15	4	81	5	80	3.86	14		82	68
Fri230_a01Mar2013_research9102	35	43	6	3.13	48	36	91	5.29	17		96	79
h6v5zzwr	13	10	2	4.13	85	90	98	2.71	11.11		88.89	77.78
jfgabwmp	10	90	20	4.75	0	10	10	1.86	8.33		91.67	83.33
kixk8fme	20	80	50	4.25	80	20	50	4	15.28		86.11	70.83
m6d4aiyn	10	95	50	5.25	90	5	50	2.71	-5.56		75	80.56
macukkg3	71	86	38	4.63	15	13	39	3.71	5.56		73.61	68.06
Mon02_a19Aug2013	39	85	20	4	56	9	80	4.43	0		68	68
Mon10_a090Sep2013	29	58	9	3.25	67	38	88	4.43	5		99	94
Mon11_a090Sep2013	82	95	60	5	7	5	40	3.14	10		93	83
Mon12_a03Jun2013_research9102	55	85	50	4.25	40	15	50	3.43	2		78	76
MON12_Resource_9002	51	74	91	3.75	43	20	6	3.14	10		88	78
MON12_RESOURCE9003	12	98	7	4.75	84	1	89	3	17		89	72
mp89jm5q	20	90	55	4.63	70	10	30	3.29	22.22		95.83	73.61
pknmodf5	29	96	61	5	63	4	30	3.43	6.94		70.83	63.89
Thu01_a15Aug2013	53	93	81	4	38	4	16	3.57	4		92	88
Thu01_a30May2013_research9102	38	95	7	3.63	37	5	85	2.43	11		69	58
Thu0130_a31Oct2013				5.13				1.14	7		82	75
Thu02_a02052013_research9102	26	60	50	4.13	68	35	40	3.57	14		68	54
Thu02_a10Oct2013	51	96	31	4.38	46	4	69	4	7		86	79
Thu0230_a18Jul2013_research9102	30	97	39	4.13	64	0	49	2.57	19		97	78
Thu03_a08Aug2013_research9102	58	95	100	5.13	42	5	0	1.71	2		83	81
Thu05_resource9003				4.88				2.43	7		72	65
Thu10_resource9011	17	95	2	3.5	80	5	95	4	7		86	79
Thu10_resource9013	27	90	16	4.5	65	10	81	3.14	11		72	61
Thu10_resource9015	8	79	26	3.63	92	21	74	3.86	16		97	81
Thu10_resource9016	60	81	20	4.63	39	19	80	2.57	-4		56	60
Thu10_resource9018	30	95	98	4.88	70	5	2	3.14	-3		79	82
Thu11_resource9015	46	23	0	4.88	54	61	100	4.86	15		90	75
Thu12_a25Jul2013_resource9002	21	85	35	3.25	74	15	60	3.86	-3		65	68
Thu12_a25Jul2013_resource9004	28	100	21	4.25	72	0	73	3.14	22		100	78
Thu12_a25Jul2013_resource9008	60	100	100	5	40	0	0	1.43	29		79	50
Thu12_a30May2013_research9102	17	46	15	4.75	78	38	82	2.14	21		92	71
Thu2_resource9001				4.38				4.43	-4		61	65
thu5_resource9008				4				3.29	-9		69	78
Tue01_Resource9007	34	100	28	4.63	66	0	72	3.86	0		58	58
Tue01_Resource9017	42	43	0	3.38	29	29	50	4	11		65	54
Tue0130_a23Jul2013_research9102	4	80	35	3.63	93	10	50	3.86	21		75	54
Tue02_a_resource9002	22	90	30	3.5	65	4	70	3.43	1		86	85
Tue02_a_resource9004	64	50	8	4	10	15	82	3.29	3		96	93
Tue02_A_resource9009	34	88	15	4.13	50	12	71	3.14	6		64	58
Tue02_a13Aug2013	24	88	50	3.63	72	12	50	3.14	23		99	76
Tue02_resource9019	25	77	67	4.13	75	23	33	3.71	5		65	60
TUE04_RESOURCE9004				3.5				3.71	4		78	74
tue04_resource9009				2				5.71	6		94	88
Tue04_Resource9010				4				3.71	18		89	71
Tue0430_a27Aug2013	32	38	39	4	62	50	52	5	15		93	78
tue10_a16Jul2013_resource9003	32	30	10	3.75	60	50	87	3.86	1		97	96
tue10_a16Jul2013_resource9008	23	91	76	4.38	73	5	10	2.57	10		92	82
Tue10_a23Jul2013_research9102	45	90	45	4.25	55	9	50	3.29	11		97	86
Tue11_a_resource9002	50	68	14	3.88	50	30	86	3.86	-7		65	72
Tue11_a_resource9004	23	91	48	5.25	44	4	32	3.57	14		99	85
Tue11_A_resource9009	32	26	25	4.38	53	50	50	4.71	-7		72	79
Tue11_resource9017	37	35	24	3.75	45	34	33	4	16		88	72
Tue11_resource9020	77	85	90	4.63	15	10	10	5.29	-11		57	68
Tue1130_resource9019	32	39	0	3.13	60	61	100	4.71	15		76	61
Tue1130_resourec9013	70	85	20	4.13	11	10	70	3.86	11		61	50
Tue12_a06Aug2013_research9102	5	3	5	1.38	94	97	95	5.86	-11		68	79
Tue1230_a27Aug2013	26	70	31	4.38	67	30	69	4.29	-6		75	81
tue3_a26feb2013_research9102	65	100	70	4.38	29	0	20	3.14	9		83	74
Wed01_a05Jun2013_research9102	32	73	14	4.5	66	24	86	3.86	10		71	61
wed01_a06Mar2013_research9102	45	100	77	3.5	40	0	3	1.86	7		69	62
Wed02_a06mar2013_research9102	20	67	27	4	72	25	61	4.57	16		99	83
Wed02_resource9019	23	90	35	5.25	77	10	65	2.57	18		86	68
Wed03_a28Aug2013	26	10	9	2.5	74	90	91	5.43	-1		74	75
wed03_resource9002	27	45	20	4	60	45	76	5.14	-11		65	76
WED03_RESOURCE9017	39	80	77	4.38	59	20	23	3.86	20		78	58
WED03_RESOURCE9019	31	35	45	4.13	62	59	48	4.71	18		90	72
WED09_RESOURCE9003	20	48	50	3.5	79	44	45	3.57	23		94	71
Wed09_resource9016				4.63				3.57	8		90	82
Wed10_a28Aug2013	84	100	100	5	10	0	0	1.29	17		93	76
Wed11_resource9013	96	95	90	5	0	0	0	1.86	4		75	71
Wed11_resource9019	24	77	36	4.5	76	14	52	4	4		72	68
Wed12_a06Nov2013				3.75				3.43	0		79	79
Wed12_resource9013				5				5.29	16		69	53
wed12_resource9017				4.5				5	17		68	51
YY	20	96	31	4.38	80	4	69	2	13.89		79.17	65.28

## Sheet: Eastern-raised Asians Time West
Data for Eastern-raised Asian participant group (for the subset of Ps with Time-in-West scores)
Participants	Adult_Own_Classmates	Adult_Own_Friends	Adult_Own_Neig	Adult_Own H&R	Adult_Other_Classmates	Adult_Other_Friends	Adult_Other_Neig	Adult Other H&R	CFMT_Own	CFMT_Other	ORE	Months_in_West
Fri03_a26Jul2013_resource9004	32	96	10	5.25	59	2	80	1	86	88	-2	1
Fri03_a26Jul2013_resource9008	78	90	20	3.5	11	5	50	3.14	97	78	19	1
Fri04_a15Mar2013_research9102	30	83	32	4.25	57	15	40	3.43	96	86	10	1
Fri11_a30Aug2013	51	85	80	4	32	5	10	3.29	78	57	21	1
Fri12_resource9002	92	95	9	4.63	8	5	91	4.43	71	68	3	1
Fri12_resource9008	97	98	56	5	3	2	28	1	93	78	15	1
Fri12_resource9012	86	75	50	4.88	7	20	50	4.29	71	58	13	1
Fri12_resource9018	94	97	100	5.13	3	1	0	1.43	93	78	15	1
Fri1230_a19Jul2013_research9102	13	83	15	4	81	5	80	3.86	82	68	14	1
Wed10_a28Aug2013	84	100	100	5	10	0	0	1.29	93	76	17	1
Wed11_resource9013	96	95	90	5	0	0	0	1.86	75	71	4	1
Wed12_a06Nov2013				3.75				3.43	79	79	0	1
1iatg7vu	20	70	9	3.88	70	30	90	4.29	84.72	81.94	2.78	3
Fri01_a1Nov2013_resource9002				4.5				2.57	86	71	15	3
Fri12_a31May2013_research9102	18	40	35	4.25	82	60	65	5.14	74	68	6	3
macukkg3	71	86	38	4.63	15	13	39	3.71	73.61	68.06	5.56	3
Thu0130_a31Oct2013				5.13				1.14	82	75	7	3
Thu10_resource9011	17	95	2	3.5	80	5	95	4	86	79	7	3
Thu10_resource9018	30	95	98	4.88	70	5	2	3.14	79	82	-3	3
thu5_resource9008				4				3.29	69	78	-9	3
Tue1130_resourec9013	70	85	20	4.13	11	10	70	3.86	61	50	11	3
Wed01_a05Jun2013_research9102	32	73	14	4.5	66	24	86	3.86	71	61	10	4
tue10_a16Jul2013_resource9008	23	91	76	4.38	73	5	10	2.57	92	82	10	5
Tue1230_a27Aug2013	26	70	31	4.38	67	30	69	4.29	75	81	-6	5
Thu11_resource9015	46	23	0	4.88	54	61	100	4.86	90	75	15	6
Tue0430_a27Aug2013	32	38	39	4	62	50	52	5	93	78	15	6
WED03_RESOURCE9019	31	35	45	4.13	62	59	48	4.71	90	72	18	6
e9oxgy0j	20	80	20	3.88	80	20	80	3.71	54.17	54.17	0	7
Fri01_a1Nov2013_resource9009				3.63				3.43	86	69	17	7
jfgabwmp	10	90	20	4.75	0	10	10	1.86	91.67	83.33	8.33	7
Fri01_a07Jun2013_research9102	57	96	20	4.13	30	4	71	3.29	89	76	13	8
Fri03_a26Jul2013_resource9010	45	98	50	1.38	41	2	50	5.57	92	82	10	8
h6v5zzwr	13	10	2	4.13	85	90	98	2.71	88.89	77.78	11.11	8
kixk8fme	20	80	50	4.25	80	20	50	4	86.11	70.83	15.28	8
Tue11_resource9020	77	85	90	4.63	15	10	10	5.29	57	68	-11	8
Fri10_a01Mar2013_resource9008	66	96	9	4.63	22	3	91	3.29	82	74	8	9
Thu12_a30May2013_research9102	17	46	15	4.75	78	38	82	2.14	92	71	21	9
YY	20	96	31	4.38	80	4	69	2	79.17	65.28	13.89	9
MON12_RESOURCE9003	12	98	7	4.75	84	1	89	3	89	72	17	11
TUE04_RESOURCE9004				3.5				3.71	78	74	4	11
mp89jm5q	20	90	55	4.63	70	10	30	3.29	95.83	73.61	22.22	12
Fri10_a01Mar2013_resource9013	37	96	7	4	53	4	91	2.86	75	68	7	13
MON12_Resource_9002	51	74	91	3.75	43	20	6	3.14	88	78	10	14
Wed03_a28Aug2013	26	10	9	2.5	74	90	91	5.43	74	75	-1	14
pknmodf5	29	96	61	5	63	4	30	3.43	70.83	63.89	6.94	15
Thu10_resource9013	27	90	16	4.5	65	10	81	3.14	72	61	11	15
Tue02_resource9019	25	77	67	4.13	75	23	33	3.71	65	60	5	15
m6d4aiyn	10	95	50	5.25	90	5	50	2.71	75	80.56	-5.56	16
wed12_resource9017				4.5				5	68	51	17	16
1yyoloi3	14	80	5	3.38	85	15	95	4.57	90.28	83.33	6.94	17
c7nknwfs	60	91	47	4.88	31	6	32	3.43	59.72	59.72	0	17
tue10_a16Jul2013_resource9003	32	30	10	3.75	60	50	87	3.86	97	96	1	17
Tue12_a06Aug2013_research9102	5	3	5	1.38	94	97	95	5.86	68	79	-11	17
WED09_RESOURCE9003	20	48	50	3.5	79	44	45	3.57	94	71	23	17
12zb9tuv	5	50	10	5.25	95	50	90	2.43	91.67	70.83	20.83	19
65uj3u2v	40	85	55	3.63	55	10	40	3.86	88.89	90.28	-1.39	19
Mon02_a19Aug2013	39	85	20	4	56	9	80	4.43	68	68	0	19
Mon11_a090Sep2013	82	95	60	5	7	5	40	3.14	93	83	10	19
Thu02_a02052013_research9102	26	60	50	4.13	68	35	40	3.57	68	54	14	19
9u8ggbmu	30	50	30	3.63	50	20	60	3.14	81.94	75	6.94	20
Thu03_a08Aug2013_research9102	58	95	100	5.13	42	5	0	1.71	83	81	2	20
Tue11_A_resource9009	32	26	25	4.38	53	50	50	4.71	72	79	-7	21
Thu2_resource9001				4.38				4.43	61	65	-4	23
Thu05_resource9003				4.88				2.43	72	65	7	24
Tue02_a13Aug2013	24	88	50	3.63	72	12	50	3.14	99	76	23	24
Tue04_Resource9010				4				3.71	89	71	18	24
1joc9kpc	27	90	70	5	65	4	25	4.43	86.11	72.22	13.89	25
Thu01_a15Aug2013	53	93	81	4	38	4	16	3.57	92	88	4	25
Tue01_Resource9007	34	100	28	4.63	66	0	72	3.86	58	58	0	25
Tue10_a23Jul2013_research9102	45	90	45	4.25	55	9	50	3.29	97	86	11	25
Wed11_resource9019	24	77	36	4.5	76	14	52	4	72	68	4	26
Wed12_resource9013				5				5.29	69	53	16	26
Mon12_a03Jun2013_research9102	55	85	50	4.25	40	15	50	3.43	78	76	2	27
Wed09_resource9016				4.63				3.57	90	82	8	27
Thu10_resource9015	8	79	26	3.63	92	21	74	3.86	97	81	16	28
Tue01_Resource9017	42	43	0	3.38	29	29	50	4	65	54	11	28
Thu0230_a18Jul2013_research9102	30	97	39	4.13	64	0	49	2.57	97	78	19	29
5zvc2ibg	29	50	24	4.13	71	50	76	4.86	61.11	77.78	-16.67	30
Thu12_a25Jul2013_resource9004	28	100	21	4.25	72	0	73	3.14	100	78	22	30
bx276uep	4	86	15	3.63	81	9	60	4.43	91.67	65.28	26.39	31
Wed02_resource9019	23	90	35	5.25	77	10	65	2.57	86	68	18	31
Tue02_a_resource9002	22	90	30	3.5	65	4	70	3.43	86	85	1	35
WED03_RESOURCE9017	39	80	77	4.38	59	20	23	3.86	78	58	20	37
Tue0130_a23Jul2013_research9102	4	80	35	3.63	93	10	50	3.86	75	54	21	38
Tue02_A_resource9009	34	88	15	4.13	50	12	71	3.14	64	58	6	38
Tue11_a_resource9004	23	91	48	5.25	44	4	32	3.57	99	85	14	38
Tue1130_resource9019	32	39	0	3.13	60	61	100	4.71	76	61	15	41
dmyju7bm	14	19	30	2.88	86	71	70	5	69.44	73.61	-4.17	46
FRI02_Resource9009	15	28	13	2.5	80	64	83	4.71	68	69	-1	57
tue04_resource9009				2				5.71	94	88	6	61
